# Supplementary material for: A Randomized, Double-Blind, Placebo-Controlled, Parallel-Group, 8-Week Pilot Study of Tuna-Byproduct-Derived Novel Supplements for Managing Cellular Senescence and Cognitive Decline in Perimenopausal and Postmenopausal Women
Source: Antioxidants (Basel). 2025 Apr 27;14(5):520. doi: 10.3390/antiox14050520 (PMC12108292; doi:10.3390/antiox14050520)
Supplement: Supplementary file 1 [file antioxidants-14-00520-s001.zip]

Archive with 5 entries (5 files):
- S2 Physical activity.pdf
- S1 Fatty acids chromatogram of Tuna oil-containing beverage_19042025 JW.pdf
- S3 FFQ .pdf
- S4 Nutritional profile of tuna oil containing beverages and the placebo.pdf
- S5 Nucleic acid sequence.pdf
